# Supplementary material for: Genetic and environmental contributions to population group differences on the Raven's Progressive Matrices estimated from twins reared together and apart
Source: Proc Biol Sci. 2007 May 11;274(1619):1773–7. doi: 10.1098/rspb.2007.0461 (PMC1914335; doi:10.1098/rspb.2007.0461)
Supplement: Twin Data Spreadsheet [file rspb20070461s10.xls]

## Sheet: Sheet 1
	Twin	Roma	Roma	Test-	Twin	Roma	MZT	DZT	Heritability	Environment	Environment
	pass	pass	Twin	retest r	Item-	Item-	(intra-	(intra-	2*(MZTr-	MZTr - 2*	∑(‌‌MZT1-
CPM	rate	rate	difference	(tetrachoric)	total r	total r	class r)	class r)	DZTr)	(MZTr - DZTr)	MZT2)
1	0.91	1	0.09	0.04	0.13	-	0.5	0.09	0.82	0	5
2	0.97	0.96	0	0.65	0.11	0.32	0	0.2	0	0.4	1
3	0.97	0.96	0	0	0.1	0.48	0	0	0	0	4
4	0.96	0.96	0	0	0.14	0.42	0	0.14	0	0.28	3
5	0.89	0.92	0.03	0	0.27	0.52	0.12	0.2	0	0.28	9
6	0.84	0.89	0.05	0	0.29	0.45	0	0.08	0	0.16	14
7	0.42	0.83	0.41	0.19	0.38	0.53	0	0.09	0	0.18	29
8	0.62	0.74	0.12	0.02	0.24	0.44	0.06	0.05	0.02	0.04	25
9	0.4	0.73	0.33	0.23	0.42	0.57	0	0.07	0	0.14	29
10	0.43	0.69	0.26	0.18	0.45	0.57	0.21	0.12	0.18	0.03	23
11	0.11	0.45	0.34	0.16	0.18	0.47	0	0.02	0	0.04	12
12	0.15	0.17	0.02	0.15	0.09	0.43	0.01	0.01	0	0.01	17
13	0.93	0.96	0.03	0	0.26	0.33	0	0.02	0	0.04	7
14	0.77	0.94	0.17	0.29	0.44	0.38	0	0.12	0	0.24	18
15	0.71	0.85	0.14	0.14	0.4	0.42	0.1	0.17	0	0.24	20
16	0.53	0.7	0.17	0.37	0.4	0.71	0.04	0.27	0	0.5	27
17	0.6	0.72	0.12	0.27	0.4	0.65	0.14	0.18	0	0.22	24
18	0.38	0.55	0.17	0.14	0.58	0.68	0.37	0.42	0	0.47	18
19	0.45	0.69	0.24	0.38	0.54	0.68	0.29	0.37	0	0.45	21
20	0.2	0.63	0.43	0	0.46	0.58	0.34	0.13	0.42	0	13
21	0.23	0.69	0.46	0.33	0.47	0.61	0.39	0.12	0.54	0	15
22	0.37	0.71	0.34	0	0.23	0.42	0.06	0	0.12	0	24
23	0.35	0.36	0.01	0.11	0.46	0.48	0.21	0.09	0.24	0	22
24	0.18	0.4	0.22	0.4	0.06	0.3	0	0.1	0	0.2	15
25	0.99	0.95	0	0.99	0.09	0.44	0	0	0	0	2
26	0.54	0.81	0.27	0.02	0.46	0.47	0.4	0.18	0.44	0	17
27	0.63	0.86	0.23	0.2	0.55	0.46	0.36	0.18	0.36	0	17
28	0.64	0.81	0.17	0.46	0.45	0.49	0.3	0.21	0.18	0.12	18
29	0.36	0.73	0.37	0.02	0.54	0.59	0.34	0.17	0.34	0	20
30	0.34	0.6	0.26	0	0.42	0.58	0.15	0.05	0.2	0	23
31	0.26	0.46	0.2	0	0.31	0.56	0.09	0.04	0.1	0	23
32	0.1	0.4	0.3	0	0.29	0.45	0.3	0.37	0	0.44	7
33	0.12	0.5	0.38	0	0.29	0.54	0.19	0.16	0.06	0.13	10
34	0.16	0.47	0.31	0	0.26	0.53	0.15	0.08	0.14	0.01	14
35	0.09	0.32	0.23	0	0.4	0.56	0.11	0.3	0	0.49	9
36	0.05	0.28	0.23	0	0.25	0.47	0.24	0	0.48	0	5
Mean	0.49	0.69	0.2	0.16	0.33	0.5	0.15	0.13	0.13	0.141944	16

## Sheet: Sheet 2
			Test-				First				Environ-
	Twin		retest r	Twin	MZA	DZA	heritability	Second	Third		mentality
	pass	Sample	(tetra-	Item-	(intra-	(intra-	2*(MZAr-	heritability	heritability	Mean	∑(MZA1-
SPM	rate	size	choric)	total r	class r)	class r)	DZAr)	MZAr	2*DZAr	heritability	MZA2)
1	-	-	-	-	-	-	-	-	-	-	-
2	-	-	-	-	-	-	-	-	-	-	-
3	0.97	381	0	0.26	0	0	0	0	0	0	3
4	0.96	384	0	0.17	0	0	0	0	0	0	8
5	0.94	383	0	0.29	0.05	0	0.1	0.05	0	0.05	14
6	0.97	383	0	0.38	0.22	0	0.44	0.22	0	0.22	6
7	0.82	385	0.82	0.5	0.53	0.17	0.73	0.53	0.33	0.53	15
8	0.8	385	0.82	0.45	0.03	0.17	0	0.03	0.34	0.12	29
9	0.96	384	0	0.38	0.12	0.49	0	0.12	0.98	0.37	10
10	0.87	383	0.48	0.53	0.19	0.17	0.06	0.19	0.33	0.19	22
11	0.8	383	0.13	0.42	0.18	0.07	0.21	0.18	0.15	0.18	24
12	0.45	381	0.15	0.34	0.11	0.18	0	0.11	0.36	0.16	40
13	0.98	382	0	0.07	0	0	0	0	0	0	7
14	0.94	383	0.43	0.34	0.16	0	0.33	0.16	0	0.16	13
15	0.94	385	0.43	0.4	0.27	0	0.54	0.27	0	0.27	12
16	0.93	385	0	0.26	0.1	0.04	0.12	0.1	0.07	0.1	10
17	0.89	382	0.63	0.53	0.14	0.2	0	0.14	0.39	0.18	14
18	0.79	382	0.36	0.38	0.11	0	0.21	0.11	0	0.11	27
19	0.72	382	0.4	0.39	0.22	0.09	0.26	0.22	0.17	0.22	28
20	0.64	385	0.04	0.52	0.28	0.17	0.21	0.28	0.35	0.28	31
21	0.73	383	0.38	0.6	0.08	0.15	0	0.08	0.31	0.13	31
22	0.78	385	0.26	0.64	0.21	0.1	0.23	0.21	0.19	0.21	24
23	0.71	384	0.51	0.62	0.21	0.29	0	0.21	0.59	0.27	31
24	0.4	371	0.24	0.38	0.05	0.31	0	0.05	0.62	0.22	39
25	0.9	382	0.29	0.42	0.21	0	0.41	0.21	0	0.21	11
26	0.94	381	0.7	0.4	0	0	0	0	0	0	12
27	0.93	375	0.61	0.43	0	0.16	0	0	0.33	0.11	15
28	0.74	382	0.14	0.34	0.2	0.02	0.35	0.2	0.05	0.2	25
29	0.86	361	0.99	0.57	0.15	0.34	0	0.15	0.69	0.28	17
30	0.76	380	0.61	0.54	0.22	0.12	0.2	0.22	0.24	0.22	23
31	0.85	375	0.49	0.56	0.18	0.08	0.18	0.18	0.17	0.18	16
32	0.69	360	0.49	0.45	0.35	0	0.69	0.35	0	0.35	22
33	0.7	361	0.33	0.35	0.01	0.39	0	0.01	0.77	0.26	33
34	0.55	375	0.85	0.52	0.32	0.25	0.13	0.32	0.5	0.32	30
35	0.38	360	0.41	0.38	0.11	0.13	0	0.11	0.26	0.12	30
36	0.24	364	0.7	0.36	0.1	0.08	0.04	0.1	0.16	0.1	25
37	0.96	380	0.58	0.39	0	0	0	0	0	0	9
38	0.88	378	0.48	0.56	0.28	0.13	0.3	0.28	0.26	0.28	18
39	0.85	376	0.67	0.63	0.42	0.25	0.33	0.42	0.5	0.42	15
40	0.81	366	0.65	0.66	0.27	0.05	0.44	0.27	0.1	0.27	20
41	0.89	377	0.48	0.45	0.11	0.06	0.1	0.11	0.11	0.11	16
42	0.82	378	0.42	0.66	0.24	0.09	0.31	0.24	0.17	0.24	18
43	0.73	370	0.62	0.54	0.19	0	0.39	0.19	0	0.19	25
44	0.74	376	0.5	0.3	0.02	0.29	0	0.02	0.58	0.2	33
45	0.65	366	0.09	0.53	0.05	0.23	0	0.05	0.45	0.17	35
46	0.61	353	0.4	0.46	0.33	0.19	0.27	0.33	0.38	0.33	25
47	0.21	308	0.33	0.21	0	0.19	0	0	0.38	0.13	16
48	0.17	347	0.24	0.29	0	0	0	0	0	0	18
49	0.64	363	0.41	0.49	0.2	0.37	0	0.2	0.73	0.31	31
50	0.67	368	0.21	0.44	0.1	0.25	0	0.1	0.49	0.2	30
51	0.66	369	0.3	0.49	0.25	0.22	0.04	0.25	0.45	0.25	26
52	0.59	359	0.77	0.54	0.42	0.4	0.06	0.42	0.79	0.42	23
53	0.59	368	0.5	0.55	0.29	0.52	0	0.29	1.04	0.44	29
54	0.49	355	0.37	0.45	0.14	0.43	0	0.14	0.87	0.34	32
55	0.48	347	0.21	0.33	0.17	0.12	0.11	0.17	0.23	0.17	31
56	0.36	349	0.59	0.41	0.33	0.37	0	0.33	0.74	0.36	23
57	0.36	340	0.79	0.32	0.31	0.59	0	0.31	1.17	0.49	21
58	0.14	314	0.59	0.28	0	0.1	0	0	0.21	0.07	14
59	0.05	259	0	0.06	0	0	0	0	0	0	5
60	0.15	292	0.23	0.17	0	0	0	0	0	0	16
Mean	0.69	368	0.4	0.42	0.16	0.16	0.13431	0.159138	0.310345	0.201897	21.1379

## Sheet: Sheet 3
		White	South Asian	Colored	Black	East Asian	White	South Asian	Colored	Black
	Roma	teens	teens	teens	teens	undergrads	undergrads	undergrads	undergrads	undergrads
	pass	pass	pass	pass	pass	pass	pass	pass	pass	pass
SPM	rate	rate	rate	rate	rate	rate	rate	rate	rate	rate
1	1	1	1	1	1	1	1	1	1	1
2	0.98	0.99	0.99	0.99	0.99	1	1	1	1	1
3	0.96	0.99	0.99	0.98	0.97	1	1	1	1	0.98
4	0.92	0.99	0.99	0.98	0.96	1	1	0.99	1	0.99
5	0.87	0.99	0.99	0.98	0.95	1	0.99	1	1	0.98
6	0.89	0.99	0.99	0.98	0.95	1	1	1	1	0.98
7	0.7	0.98	0.9	0.87	0.65	1	0.99	0.99	1	0.95
8	0.62	0.95	0.91	0.87	0.83	1	0.98	0.95	1	0.92
9	0.81	0.99	0.95	0.93	0.8	1	1	0.99	1	0.97
10	0.69	0.96	0.87	0.82	0.67	1	0.99	0.98	1	0.93
11	0.45	0.9	0.79	0.75	0.52	1	0.96	0.95	1	0.86
12	0.34	0.72	0.53	0.48	0.33	1	0.86	0.81	0.7	0.7
13	0.9	0.98	0.99	0.98	0.96	1	1	0.99	1	0.99
14	0.79	0.99	0.98	0.96	0.89	1	1	0.99	1	0.98
15	0.78	0.98	0.95	0.91	0.75	1	1	1	1	0.98
16	0.63	0.97	0.89	0.87	0.57	1	1	0.98	0.9	0.93
17	0.63	0.95	0.84	0.78	0.45	1	0.99	1	1	0.93
18	0.7	0.88	0.81	0.72	0.49	1	0.98	0.94	0.85	0.9
19	0.43	0.76	0.74	0.64	0.45	0.91	0.9	0.81	0.7	0.8
20	0.44	0.81	0.74	0.61	0.32	1	0.94	0.88	0.85	0.81
21	0.51	0.85	0.79	0.61	0.4	1	0.97	0.92	0.9	0.86
22	0.56	0.95	0.88	0.74	0.45	1	1	0.99	1	0.91
23	0.3	0.82	0.76	0.57	0.32	1	0.93	0.88	0.95	0.84
24	0.29	0.64	0.58	0.41	0.21	1	0.88	0.77	0.75	0.64
25	0.74	0.97	0.97	0.91	0.8	1	1	1	1	0.97
26	0.77	0.96	0.94	0.87	0.72	1	1	1	1	0.94
27	0.74	0.95	0.94	0.85	0.71	1	1	1	0.95	0.95
28	0.58	0.86	0.8	0.71	0.51	1	0.95	0.94	0.85	0.88
29	0.58	0.93	0.91	0.84	0.55	0.91	0.99	0.96	1	0.92
30	0.4	0.85	0.74	0.67	0.46	1	0.96	0.87	0.8	0.78
31	0.45	0.89	0.8	0.67	0.4	1	1	0.97	0.95	0.9
32	0.25	0.64	0.5	0.44	0.29	0.91	0.91	0.8	0.65	0.58
33	0.47	0.78	0.82	0.65	0.4	0.82	0.91	0.89	0.9	0.8
34	0.22	0.53	0.45	0.32	0.2	0.82	0.89	0.77	0.6	0.64
35	0.2	0.42	0.39	0.22	0.18	0.82	0.87	0.77	0.5	0.6
36	0.07	0.1	0.05	0.03	0.07	0.82	0.61	0.46	0.3	0.21
37	0.81	0.98	0.96	0.93	0.78	1	1	0.99	1	0.97
38	0.69	0.96	0.94	0.86	0.64	1	0.98	0.99	1	0.95
39	0.57	0.94	0.9	0.81	0.58	0.91	0.98	0.99	1	0.92
40	0.54	0.89	0.87	0.76	0.47	0.91	0.98	0.99	1	0.93
41	0.58	0.95	0.93	0.86	0.61	1	1	1	1	0.95
42	0.47	0.9	0.86	0.72	0.42	1	0.98	0.98	1	0.89
43	0.33	0.79	0.7	0.6	0.35	1	0.95	0.95	0.9	0.83
44	0.43	0.77	0.69	0.6	0.36	1	0.95	0.92	0.95	0.83
45	0.33	0.73	0.62	0.5	0.31	1	0.95	0.92	0.75	0.8
46	0.25	0.78	0.68	0.47	0.26	1	0.97	0.94	0.85	0.81
47	0.23	0.22	0.24	0.17	0.11	0.82	0.56	0.44	0.45	0.37
48	0.11	0.15	0.11	0.09	0.05	0.45	0.43	0.36	0.35	0.26
49	0.47	0.79	0.71	0.52	0.32	0.91	0.93	0.91	0.9	0.81
50	0.39	0.77	0.66	0.36	0.22	1	0.98	0.9	0.9	0.75
51	0.29	0.67	0.6	0.43	0.2	0.91	0.96	0.93	1	0.76
52	0.24	0.6	0.46	0.28	0.13	0.82	0.93	0.85	0.85	0.6
53	0.16	0.64	0.46	0.25	0.1	0.82	0.96	0.89	0.8	0.6
54	0.17	0.51	0.36	0.24	0.11	0.82	0.89	0.78	0.75	0.49
55	0.15	0.38	0.34	0.23	0.15	0.82	0.83	0.66	0.6	0.48
56	0.14	0.37	0.25	0.13	0.07	0.91	0.83	0.65	0.5	0.43
57	0.13	0.34	0.25	0.14	0.1	0.91	0.78	0.63	0.7	0.39
58	0.04	0.14	0.1	0.05	0.04	0.64	0.61	0.33	0.15	0.19
59	0.06	0.06	0.05	0.05	0.06	0.45	0.38	0.16	0.2	0.1
60	0.06	0.09	0.09	0.06	0.08	0.55	0.41	0.29	0.15	0.16
Mean	0.488333	0.7555	0.699833	0.612	0.4615	0.927667	0.911167	0.8615	0.830833	0.771167

## Sheet: Sheet 4
		Correlation between pass rate differences and …
		First								Environ-
Groups		heritability		Second		Third				mentality
(average % passed in brackets)	Mean	2*(MZAr-		heritability		heritability		Mean		∑(MZA1-
	difference	DZAr)		MZAr		2*DZAr		heritability		MZA2)
Twins (69)/Roma (47)	22	0.229	*	0.488	**	0.276	*	0.484	**	0.349	**
Twins (69)/White teens (75)	6	0.00256478		0.110772		0.210723		0.201841		0.51	**
Twins (69)/South Asian teens (69)	0	0.0512299		0.204764		0.0570645		0.135983		-0.181565
Twins (69)/Colored teens (60)	9	0.000703962		0.381	**	0.37	**	0.414	**	0.249	*
Twins (69)/Black teens (44)	26	0.161714		0.465	**	0.345	**	0.499	**	0.368	**
Twins (69)/East Asian undergrads (93)	24	-0.0950254		0.124342		0.302	*	0.231	*	0.599	**
Twins (69)/White undergrads (91)	22	-0.0803695		0.389	**	0.571	**	0.534	**	0.749	**
Twins (69)/South Asian undergrads (86)	17	-0.0467139		0.366	**	0.519	**	0.503	**	0.772	**
Twins (69)/Colored undergrads (83)	14	-0.161776		0.252	**	0.573	**	0.452	**	0.523	**
Twins (69)/Black undergrads (76)	7	-0.056082		0.0272999		0.135515		0.0878923		0.533	**
Roma (47)/White teens (75)	28	0.206991		0.494	**	0.355	**	0.537	**	0.574	**
Roma (47)/South Asian teens (69)	22	0.223	*	0.414	**	0.271	*	0.453	**	0.504	**
Roma (47)/Colored teens (60)	13	0.35	**	0.346	**	0.0334387		0.306	**	0.272	*
Roma (47)/Black teens (44)	4	-0.088308		0.0605984		0.204392		0.137151		0.11583
Roma (47)/East Asian undergrads (93)	46	0.0516127		0.371	**	0.394	**	0.454	**	0.673	**
Roma (47)/White undergrads (91)	44	0.0843803		0.52	**	0.507	**	0.606	**	0.658	**
Roma (47)/South Asian undergrads (86)	39	0.127172		0.523	**	0.465	**	0.595	**	0.651	**
Roma (47)/Colored undergrads (83)	36	0.0617841		0.492	**	0.538	**	0.61	**	0.559	**
Roma (47)/Black undergrads (76)	29	0.176961		0.458	**	0.325	**	0.488	**	0.612	**
White teens (75)/South Asian teens (69)	6	0.0790407		0.464	**	0.395	**	0.497	**	0.485	**
White teens (75)/Colored teens (60)	15	0.00273493		0.455	**	0.525	**	0.56	**	0.648	**
White teens (75)/Black teens (44)	32	0.143879		0.46	**	0.4	**	0.531	**	0.554	**
White teens (75)/East Asian undergrads (93)	18	-0.109859		0.0918435		0.249	*	0.172059		0.454	**
White teens (75)/White undergrads (91)	16	-0.0914835		0.367	**	0.51	**	0.474	**	0.526	**
White teens (75)/South Asian undergrads (86)	11	-0.0602757		0.359	**	0.462	**	0.449	**	0.516	**
White teens (75)/Colored undergrads (83)	8	-0.198927		0.217648		0.528	**	0.388	**	0.229	*
White teens (75)/Black undergrads (76)	1	-0.104989		-0.136826		-0.110229		-0.180826		0.102791
South Asian teens (69)/Colored teens (60)	9	-0.0604417		0.304	*	0.466	**	0.434	**	0.577	**
South Asian teens (69)/Black teens (44)	26	0.144961		0.385	**	0.338	**	0.459	**	0.491	**
South Asian teens (69)/East Asian undergrads (93)	24	-0.0754554		0.207459		0.327	**	0.287	*	0.532	**
South Asian teens (69)/White undergrads (91)	22	-0.0469855		0.448	**	0.538	**	0.544	**	0.582	**
South Asian teens (69)/South Asian undergrads (86)	17	-0.0100341		0.466	**	0.511	**	0.546	**	0.59	**
South Asian teens (69)/Colored undergrads (83)	14	-0.13028		0.392	**	0.62	**	0.55	**	0.411	**
South Asian teens (69)/Black undergrads (76)	7	-0.0130388		0.339	**	0.293	*	0.333	**	0.567	**
Colored teens (60)/Black teens (44)	17	0.254	**	0.365	**	0.186972		0.386	**	0.339	**
Colored teens (60)/East Asian undergrads (93)	33	-0.084286		0.272	*	0.426	**	0.381	**	0.639	**
Colored teens (60)/White undergrads (91)	31	-0.0565546		0.452	**	0.575	**	0.57	**	0.645	**
Colored teens (60)/South Asian undergrads (86)	26	-0.0308635		0.459	**	0.555	**	0.569	**	0.656	**
Colored teens (60)/Colored undergrads (83)	23	-0.121217		0.415	**	0.65	**	0.585	**	0.541	**
Colored teens (60)/Black undergrads (76)	16	-0.0457257		0.375	**	0.455	**	0.456	**	0.672	**
Black teens (44)/East Asian undergrads (93)	50	0.0234476		0.367	**	0.431	**	0.467	**	0.668	**
Black teens (44)/White undergrads (91)	48	0.0525108		0.502	**	0.532	**	0.604	**	0.647	**
Black teens (44)/South Asian undergrads (86)	43	0.0862587		0.494	**	0.489	**	0.584	**	0.628	**
Black teens (44)/Colored undergrads (83)	40	0.0253588		0.461	**	0.552	**	0.593	**	0.541	**
Black teens (44)/Black undergrads (76)	33	0.115342		0.422	**	0.369	**	0.481	**	0.579	**
East Asian undergrads (93) /White undergrads (91)	2	-0.0502471		-0.219	*	-0.156998		-0.218062		0.0741619
East Asian undergrads (93) /South Asian undergrads (86)	7	-0.0886818		-0.108446		0.0089505		-0.0708099		0.208291
East Asian undergrads (93) /Colored undergrads (83)	10	0.00304257		-0.0303132		-0.0485227		-0.0463192		0.308	**
East Asian undergrads (93) /Black undergrads (76)	17	-0.0822634		0.130313		0.282	*	0.223	*	0.43	**
White undergrads (91)/South Asian undergrads (86)	5	-0.0949121		0.223	*	0.358	**	0.307	**	0.317	**
White undergrads (91)/Colored undergrads (83)	8	0.0608512		0.203023		0.107544		0.179368		0.355	**
White undergrads (91)/Black undergrads (76)	15	-0.0529179		0.415	**	0.546	**	0.537	**	0.486	**
South Asian undergrads (86)/Colored undergrads (83)	3	0.157991		0.123914		-0.114105		0.0269068		0.27	*
South Asian undergrads (86)/Black undergrads (76)	10	-0.00616596		0.455	**	0.549	**	0.574	**	0.489	**
Colored undergrads (83) /Black undergrads (76)	7	-0.143493		0.273	*	0.56	**	0.458	**	0.1735
Mean	20	0.010712		0.315553	**	0.360304	**	0.4	**	0.47	**
